# Supplementary material for: Ixora (Rubiaceae) on the Philippines - crossroad or cradle?
Source: BMC Evol Biol. 2017 Jun 7;17:131. doi: 10.1186/s12862-017-0974-3 (PMC5463362; doi:10.1186/s12862-017-0974-3)
Supplement: Supplementary file 3 — Overview and detailed list of ribo−/haplotypes resulting from the tree inferences and median-joining analyses (XLSX 103 kb) [file 12862_2017_974_MOESM3_ESM.xlsx]

## Sheet: Table S1 Overview
Table S1: Overview (Pivot-table based on comprehensive list in Table S2)
Number of specimens	Spaltenbeschriftungen
Genotypes	Africa	Asia_other	India	New World	Pacific	Palawan	Philippines	cultivated	Sum		All	without cultivated
Afro-America (AA)	9			2					11		68	67	specimens with congruent nuc-cp combinations
Philippine (Ph)							8		8		1	0	specimen with interlinking nuc-cp combination
"Philippine" with In-Pa plastome					1				1		8	3	specimens with incongruent nuc-cp combinations
Indo-Pacific (Pa)			1		8				9
Asian (As)		13				7	19	1	40
Asian with Af-Am plastome		2						5	7
Asian with In-Pa plastome		1							1
Sum	9	16	1	2	9	7	27	6	77

## Sheet: Table S2 Genotype patterns
Table S2: Comprehensive list of genotype patterns
Abbreviations: AA = African-Asian shared genotypes; As = Asian-only genotypes; Pa = Indo-Pacific genotypes; Ph = Philippine-endemic genotypes; PIS = parsimony-informative sites; MJ = median joining; ML = maximum likelihood
		Provenance		PIS-MJ ribotypes		ML-tree	PIS-MJ haplotypes			ML-tree
Specimen	Lineage	Region	Occurrence	5'-ETS	ITS	nc	rps16	trnTL	trnLLF	cp
Ixora_acuticauda	ancestral to Asian-2	Asia_other	Malaysia, Thailand	As2	As2	II	[No data]	As0	As0	B[0]
Ixora_alejandroi	Asian-1	Palawan	Philippines	As1	As1a	IVa	As0	root(→Ph)	As0	B[0]
Ixora_aluminicola	Afro-America	New World	French Guiana / Suriname	AA1	AA1	(→ III)	AA1	AA1	AA(1)	C
Ixora_amplifolia	Indo-Pacific	Pacific	Samoa	Pa	Pa	Ib	As0→Pa	root()	Pa	B[1]
Ixora_angustilimba	Endemic Philippine	Philippines	Philippines	Ph	Ph	Ia	Ph	Ph	Ph	A
Ixora_bartlingii_1	Endemic Philippine	Philippines	Philippines	Ph	Ph	Ia	Ph	Ph	Ph	A
Ixora_bartlingii_2	Endemic Philippine	Philippines	Philippines	[No data]	Ph	Ia	Ph	Ph	Ph	A
Ixora_bibracteata	Endemic Philippine	Philippines	Philippines	Ph	Ph	Ia	Ph	Ph	Ph	A
Ixora_borboniae	Afro-America	Africa	Mauritius, Réunion	AA2	AA2	III	AA2	AA2	AA(2)	C
Ixora_brachyanthera	Asian-2	Asia_other	Brunei Darussalam, Indonesia, Malaysia	As2	As2	II	As1	As1	As1	B[2]
Ixora_brunonis	Asian with Af-Am plastome	Asia_other	Indochina	As1	[isolated]	IV	AA1	AA1'	AA(1')	C
Ixora_calycina	Indo-Pacific	India	Sri Lanka	[No data]	Pa	Ib	Pa	Pa	Pa	B[1]
Ixora_casei	Asian with Af-Am plastome	cultivated	—	As1	As3	IVx	AA1	root(→AA)	AA(1'')	C
Ixora_cauliflora	Indo-Pacific	Pacific	New Caledonia / Tonga	Pa	Pa	Ib	Pa	Pa	Pa	B[1]
Ixora_chinensis	Asian with Af-Am plastome	cultivated	—	As1	As3	IVx	AA1	[No data]	AA(1'')	C
Ixora_coccinea	Asian-2	cultivated	—	As2	As3	II	As0	As2	As2	B[2]
Ixora_collina	Indo-Pacific	Pacific	New Caledonia / Tonga	Pa	Pa	Ib	Pa	Pa	Pa	B[1]
Ixora_cremixora	Afro-America	Africa	Comoros, Madagascar	AA1	AA1	III	AA1	AA1	AA(1)	C
Ixora_cumingiana_1	Asian-1	Philippines	Philippines	[No data]	As1b	IVb	As1	As1	As1	B[2]
Ixora_cumingiana_2	Asian-1	Philippines	Philippines	As1	As1b	IVb	As1	As1	As1	B[2]
Ixora_diversifolia	Asian with ambiguous plastome	Asia_other	Myanmar, Thailand	[No data]	As1b	IVb	As1	Pa	[No data]	B[2]
Ixora_dzumacensis	Indo-Pacific	Pacific	New Caledonia / Tonga	Pa	Pa	Ib	Pa	Pa	Pa	B[1]
Ixora_elliotii	Afro-America	Africa	Madagascar	AA1	AA1	III	AA1	AA1	AA(1)	C
Ixora_ferrea	Afro-America	New World	Greater Antilles, Lesser Antilles, French Guiana, Guyana, Suriname	AA1	AA1	III	AA1	AA1	AA(1)	C
Ixora_finlaysoniana_1	Asian with Af-Am plastome	cultivated	—	As1	As1a	IVa	AA1	AA1'	AA(1')	C
Ixora_finlaysoniana_2	Asian with Af-Am plastome	cultivated	—	As1	As1a	IVa	AA1	AA1'	AA(1')	C
Ixora_gigantifolia	Asian-2	Philippines	Philippines	As2	As2	II	As2	As2	As2	B[2]
Ixora_iteophylla	Asian-2	Asia_other	Malaysia	As2	As2	II	As1	As1	As0	B[2]
Ixora_javanica	Asian-1	Asia_other	Brunei Darussalam, Cambodia, Indonesia, Laos, Malaysia, Singapor, Thailand	As1	As1b	IVb	[No data]	As1	As0	B[2]
Ixora_kinabaluensis	Asian-1	Asia_other	Malaysia	Ph	[ancestral]	IV	As0	AA2'	As0	B[0]
Ixora_kuakuensis	Indo-Pacific	Pacific	New Caledonia / Tonga	Pa	Pa	Ib	Pa	Pa	Pa	B[1]
Ixora_leucocarpa	Asian-2	Palawan	Philippines	As2	As2	II	As0	As3	As0	B[2]
Ixora_longifolia	Asian-2	Philippines	China, Fiji, India, Myanmar, Indonesia, Malaysia, Philippines, Vietnam	[No data]	As2	II	As2	As2	As2	B[2]
Ixora_longistipula	Asian-1	Philippines	Philippines	As1	As1a	IVa	As0	root(→As)	As0	B[0]
Ixora_luzoniensis	Endemic Philippine	Philippines	Philippines	Ph	Ph	Ia	Ph	root→Pa	Ph	A
Ixora_macgregorii_1	Asian-1	Philippines	Philippines	As1	As1b	IVb	As1	As1	As1	B[2]
Ixora_macgregorii_2	Asian-1	Philippines	Philippines	As1	As1b	IVb	As1	As1	As1	B[2]
Ixora_macrophylla_1	Asian-1	Philippines	Philippines	As1	As1a	IVa	As0	As0	As0	B[0]
Ixora_macrophylla_2	Asian-1	Philippines	Philippines	[No data]	As1a	IVa	As0	As0	As0	B[0]
Ixora_magnifica	Asian-2	Philippines	Philippines	As2	As2	II	As2	As2	As2	B[2]
Ixora_margaretae	Indo-Pacific	Pacific	New Caledonia / Tonga	Pa	Pa	Ib	As0→Pa	root→Pa	Pa	B[1]
Ixora_marquesensis	Indo-Pacific	Pacific	French Polynesia	Pa	Pa	Ib	Pa	Pa	Pa	B[1]
Ixora_mocquerysii	Afro-America	Africa	Madagascar	AA1	AA1	III	AA1	AA1	AA(1)	C
Ixora_mooreensis	Indo-Pacific	Pacific	French Polynesia	Pa	Pa	Ib	Pa	Pa	Pa	B[1]
Ixora_myriantha	Asian-1	Philippines	Philippines	As1	As1b	IVb	As1	As1	As1	B[2]
Ixora_narcissodora	Afro-America	Africa	Kenya, Malawi, Mozambique, Tanzania, Zimbabwe	AA1	AA1	III	AA1	AA1	AA(1)	C
Ixora_nigricans	Asian with Af-Am plastome	Asia_other	Cambodia, India, Indonesia, Malaysia, Singapore, Thailand	[isolated]	[No data]	(→ III)	AA1	root()	AA(1)	C
Ixora_nitens	Afro-America	Africa	Mauritius	AA2	AA2	III	AA2	AA2	AA(2)	C
Ixora_otophora	Asian-2	Asia_other	Malaysia	As2	As2	II	As0	As3	As0	B[2]
Ixora_palawanensis_1	Asian-2	Palawan	Philippines	As2	As2	II	As0	As3	As0	B[2]
Ixora_palawanensis_2	Asian-2	Palawan	Philippines	[No data]	As2	II	As0	As3	As0	B[2]
Ixora_palawanensis_3	Asian-2	Palawan	Philippines	[No data]	As2	II	As0	As3	As0	B[2]
Ixora_parviflora	Afro-America	Africa	Mauritius	AA2	[ancestral]	III	AA2	AA2	AA(2)	C
Ixora_pavetta	Asian with Af-Am plastome	cultivated	—	As1	As1a	IVa	AA1	root(→AA)	AA(1'')	C
Ixora_philippinensis_1	Asian-1	Philippines	Indonesia, Malaysia, Philippines, Taiwan	[No data]	As1a	IVa	As0	As0	As0	B[0]
Ixora_philippinensis_2	Asian-1	Philippines	Indonesia, Malaysia, Philippines, Taiwan	As1	As1a	IVa	As0	root(→As)	As0	B[0]
Ixora_philippinensis_3	Asian-1	Palawan	Indonesia, Malaysia, Philippines, Taiwan	As1	As1a	IVa	As0	As0	As0	B[0]
Ixora_philippinensis_4	Asian-1	Philippines	Indonesia, Malaysia, Philippines, Taiwan	As1	As1a	IVa	As0	As0	As0	B[0]
Ixora_philippinensis_5	Asian-1	Philippines	Indonesia, Malaysia, Philippines, Taiwan	As1	As2	IVa	As0	root(→As)	As0	B[0]
Ixora_reynaldoi	Endemic Philippine	Philippines	Philippines	Ph	Ph	Ia	Ph	Ph	Ph	A
Ixora_salicifolia_1	Asian-2	Philippines	Brunei Darussalam, Indonesia, Malaysia, Philippines	As2	As2	II	As2	As2	As2	B[2]
Ixora_salicifolia_2	Asian-2	Philippines	Brunei Darussalam, Indonesia, Malaysia, Philippines	As2	As2	II	As2	As2	As2	B[2]
Ixora_salicifolia_3	Asian-2	Philippines	Brunei Darussalam, Indonesia, Malaysia, Philippines	As2	As2	II	As2	As2	As2	B[2]
Ixora_silagoensis	Endemic Philippine	Philippines	Philippines	Ph	Ph	Ia	Ph	Ph	Ph	A
Ixora_siphonantha	Afro-America	Africa	Madagascar	AA1	AA1	III	AA1	AA1	AA(1)	C
Ixora_sp1_Surigao	Asian-2	Philippines	—	As2	As2	II	As2	As2	As2	B[2]
Ixora_sp2_Palawan	Asian-2	Palawan	—	As2	As2	II	As0	As3	As0	B[2]
Ixora_sp3_Batanes	Endemic Philippine	Philippines	—	[No data]	Ph	Ia	Ph	root→Pa	Ph	A
Ixora_sp_Asia	Asian-1	Asia_other	—	As1	As1b	IVb	As0	[No data]	As0	B[2]
Ixora_sp_Brunei	Asian-2	Asia_other	—	As2	As2	II	As1	As1	As1	B[2]
Ixora_sp_Thailand_1	Asian-1	Asia_other	—	As1	As1b	IVb	As1	As1	As1	B[2]
Ixora_sp_Thailand_2	Asian-2	Asia_other	—	As2	[No data]	II	As1	As1	As1	B[2]
Ixora_sp_Thailand_3	Asian-1	Asia_other	—	As1	[No data]	IVb	As0	As0	As0	B[2]
Ixora_sp_Thailand_4	Asian-1	Asia_other	—	[No data]	As1b	IVb	As0	[No data]	As0	B[2]
Ixora_sp_Vietnam	indet. Asian	Asia_other	—	[No data]	[No data]	[No data]	As1	[No data]	As1	B[2]
Ixora_tanzaniensis	Afro-America	Africa	Tanzania	AA1	AA1	III	AA1	AA1	AA(1)	C
Ixora_valetoniana	Philippine with In-Pa plastome	Pacific	Indonesia, Papua New Guinea, Solomon Islands	[isolated]	→Ph	→Ia	As0	root(→As)	Pa	B[1]
